# Supplementary material for: Homologous Drought-Induced 19 Proteins, PtDi19-2 and PtDi19-7, Enhance Drought Tolerance in Transgenic Plants
Source: Int J Mol Sci. 2022 Mar 21;23(6):3371. doi: 10.3390/ijms23063371 (PMC8954995; doi:10.3390/ijms23063371)
Supplement: Supplementary file 1 [file ijms-23-03371-s001.zip]

Archive with 1 entries (1 files):
- ijms-1638477-supplementary.pdf
